# Supplementary material for: Mechanisms Involved in the Promoting Activity of Fibroblasts in HTLV-1-Mediated Lymphomagenesis: Insights into the Plasticity of Lymphomatous Cells
Source: Int J Mol Sci. 2021 Sep 29;22(19):10562. doi: 10.3390/ijms221910562 (PMC8508730; doi:10.3390/ijms221910562)
Supplement: Supplementary file 1 [file ijms-22-10562-s001.zip]

Archive with 1 entries (1 files):
- ijms-1380660-supplementary.pdf
